# Supplementary material for: Effects of Loigolactobacillus coryniformis K8 CECT 5711 on the Immune Response of Elderly Subjects to COVID-19 Vaccination: A Randomized Controlled Trial
Source: Nutrients. 2022 Jan 5;14(1):228. doi: 10.3390/nu14010228 (PMC8747230; doi:10.3390/nu14010228)
Supplement: Supplementary file 1 [file nutrients-14-00228-s001.zip]

Archive with 1 entries (1 files):
- nutrients-1531773-supplementary.pdf
